# Supplementary material for: Embryonic Phase Transition/Separation on Hepatic Liquid Crystal Droplets Is Essential for Liver Development
Source: Biology (Basel). 2026 Jul 16;15(14):1168. doi: 10.3390/biology15141168 (PMC13403541; doi:10.3390/biology15141168)
Supplement: Supplementary file 1 [file biology-15-01168-s001.zip]

Archive with 5 entries (5 files):
- Figure-S1.tif
- Figure-S2.tif
- Figure-S3.tif
- Figure-S4.pdf
- Table-S1.pdf
